# Supplementary material for: Positive Effects of a Mediterranean Diet Supplemented with Almonds on Female Adipose Tissue Biology in Severe Obesity
Source: Nutrients. 2022 Jun 24;14(13):2617. doi: 10.3390/nu14132617 (PMC9267991; doi:10.3390/nu14132617)
Supplement: Supplementary file 1 [file nutrients-14-02617-s001.zip]

Archive with 2 entries (1 files):
- nutrients-14-02617-s001/
- nutrients-14-02617-s001/nutrients-1771924-supplementary.pdf
